# Supplementary material for: GABAergic modulation of olfactomotor transmission in lampreys
Source: PLoS Biol. 2018 Oct 4;16(10):e2005512. doi: 10.1371/journal.pbio.2005512 (PMC6191151; doi:10.1371/journal.pbio.2005512)
Supplement: S1 Data — (XLSX) [file pbio.2005512.s008.xlsx]

## Sheet: Fig 2
		CONTROL		GABAZINE		WASHOUT
		Amplitude (mV)	Normalized Amplitude(%)	Amplitude (mV)	Normalized Amplitude(%)	Amplitude (mV)	Normalized Amplitude(%)
ANIMAL 1	EPSP 1	3.72248	193.652	7.32306	380.962	3.45117	179.538
	EPSP 2	1.4372	74.7664	6.00412	312.348	3.36409	175.008
	EPSP 3	1.76748	91.9481	5.72077	297.608	3.38497	176.094
	EPSP 4	2.09959	109.225	6.22715	323.95	3.49031	181.574
	EPSP 5	1.33602	69.5029	6.59707	343.194	3.6411	189.418
	EPSP 6	2.02435	105.311	6.58841	342.744	3.72413	193.738
	EPSP 7	1.39709	72.6799	4.83008	251.272	2.94461	153.185
	EPSP 8	1.68632	87.7262	6.84636	356.163	2.06642	107.5
	EPSP 9	1.70165	88.5234	5.6574	294.311	1.94339	101.1
	EPSP 10	2.05036	106.664	6.06989	315.769	2.32627	121.018
ANIMAL 2	EPSP 1	0.574349	71.9641	1.27815	160.148	1.19657	149.926
	EPSP 2	0.845616	105.953	1.64875	206.583	1.28074	160.473
	EPSP 3	0.996309	124.834	1.32283	165.746	1.13085	141.691
	EPSP 4	0.797945	99.98	1.03301	129.433	0.939363	117.699
	EPSP 5	0.718759	90.0583	1.04637	131.107	1.13174	141.804
	EPSP 6	0.64785	81.1736	1.75356	219.716	0.752069	94.2319
	EPSP 7	0.844519	105.816	1.35165	169.357	1.02942	128.983
	EPSP 8	1.05744	132.494	1.53346	192.137	0.903859	113.251
	EPSP 9	0.752767	94.3194	1.04129	130.47	0.823875	103.229
	EPSP 10	0.745487	93.4072	1.51421	189.726	0.984641	123.372
ANIMAL 3	EPSP 1	1.44573	126.669	5.46873	479.147	1.4055	123.144
	EPSP 2	1.5585	136.549	5.1457	450.844	1.57365	137.877
	EPSP 3	0.802963	70.3522	7.82766	685.826	1.20873	105.904
	EPSP 4	1.0433	91.4096	6.61922	579.948	0.97387	85.3263
	EPSP 5	0.909624	79.6974	6.45217	565.312	1.46375	128.247
	EPSP 6	1.06641	93.4346	6.01984	527.433	1.04328	91.4079
	EPSP 7	0.910625	79.7851	10.1354	888.023	1.31734	115.42
	EPSP 8	1.19699	104.875	4.31983	378.485	1.34696	118.015
	EPSP 9	1.00378	87.9467	4.07948	357.427	1.42904	125.206
	EPSP 10	1.47555	129.281	5.83424	511.171	1.46036	127.95
ANIMAL 4	EPSP 1	2.50982	61.9391	7.18424	177.298	1.54064	38.021
	EPSP 2	2.90874	71.784	21.7844	537.612	1.58223	39.0473
	EPSP 3	5.75246	141.963	15.6253	385.612	3.69741	91.2474
	EPSP 4	6.58063	162.401	13.9007	343.051	4.71985	116.48
	EPSP 5	3.13084	77.2652	18.2716	450.92	3.13364	77.3341
	EPSP 6	3.44849	85.1042	14.11	348.217	1.46694	36.2021
	EPSP 7	2.82696	69.7658	10.1991	251.7	3.99032	98.476
	EPSP 8	6.1461	151.678	8.46358	208.87	3.10631	76.6597
	EPSP 9	2.45447	60.5732	8.53412	210.611	2.52119	62.2197
	EPSP 10	4.76224	117.526	7.78308	192.076	4.89219	120.733
ANIMAL 5	EPSP 1	1.4992	111.278	12.2397	908.487	3.57389	265.271
	EPSP 2	1.15876	86.0086	12.6297	937.437	2.78822	206.954
	EPSP 3	1.30852	97.1243	13.0067	965.417	2.39614	177.852
	EPSP 4	1.557	115.568	13.9365	1034.43	1.7395	129.114
	EPSP 5	0.96868	71.9	15.0729	1118.79	1.54781	114.886
	EPSP 6	2.12623	157.819	12.1122	899.027	1.68099	124.771
	EPSP 7	0.858938	63.7544	15.3496	1139.32	1.33792	99.307
	EPSP 8	1.41331	104.902	10.9581	813.365	1.21312	90.0438
	EPSP 9	1.25819	93.389	11.9669	888.243	1.11824	83.0008
	EPSP 10	1.32378	98.2569	13.9208	1033.27	2.09632	155.598
ANIMAL 6	EPSP 1	2.3256	87.569	11.0058	414.417	2.79468	105.232
	EPSP 2	2.0853	78.5206	16.7937	632.354	2.67403	100.689
	EPSP 3	3.59339	135.307	14.4474	544.009	1.04316	39.2793
	EPSP 4	3.35218	126.224	17.2622	649.998	2.73981	103.166
	EPSP 5	2.89836	109.136	14.0252	528.108	2.51618	94.7452
	EPSP 6	2.87017	108.074	12.3461	464.883	2.90341	109.326
	EPSP 7	2.25001	84.7228	9.86395	371.42	2.4604	92.6449
	EPSP 8	2.69878	101.621	11.3804	428.522	2.03407	76.5914
	EPSP 9	2.97526	112.032	16.3036	613.9	4.02337	151.497
	EPSP 10	1.5083	56.7939	13.4607	506.853	1.69767	63.9245
	Mean		100		472.243		119.194
	S.D.		27.512		277.527		43.6265
	Friedman Repeated Measures Analysis of Variance on Ranks:
	χ2= 91.433 with 2 degrees of freedom. (P = <0.001)
	All Pairwise Multiple Comparison Procedures (Tukey Test):
	Comparison		q	P<0.05
	gabazine vs control		12.91	Yes
	gabazine vs washout		9.941	Yes
	washout vs control		2.969	No

## Sheet: Fig 3
	CONTROL			GABAZINE
	Number of ON stimulations	Number of fictive locomotion	% of responses	Number of stimulations	Number of fictive locomotion	% of responses
ANIMAL 1	No fictive locomotion (not quantified)			Fictive locomotion (not quantified)
ANIMAL 2	No fictive locomotion (not quantified)			Fictive locomotion (not quantified)
ANIMAL 3	No fictive locomotion (not quantified)			Fictive locomotion (not quantified)
ANIMAL 4	No fictive locomotion (not quantified)			Fictive locomotion (not quantified)
ANIMAL 5	10	0	0	8	1	12.5
ANIMAL 6	6	0	0	12	6	50
ANIMAL 7	8	0	0	5	5	100
ANIMAL 8	28	0	0	10	5	50
ANIMAL 9	26	0	0	27	19	70.3704
Total	78	0	0	62	36	58.0645
Mean			0			56.5741
S.D.			0			32.0356

## Sheet: Fig 4A
		CONTROL		GABAZINE		WASHOUT
		Amplitude (mV)	Normalized Amplitude(%)	Amplitude (mV)	Normalized Amplitude(%)	Amplitude (mV)	Normalized Amplitude(%)
ANIMAL 1	EPSP 1	7.01954	127.485	11.4367	207.707	6.00192	109.004
	EPSP 2	3.34398	60.7318	16.5527	300.621	4.27517	77.6435
	EPSP 3	11.5073	208.99	17.6474	320.503	4.29394	77.9845
	EPSP 4	7.88418	143.188	20.9015	379.603	5.9451	107.972
	EPSP 5	4.66698	84.7594	21.849	396.81	3.1672	57.5211
	EPSP 6	4.35729	79.1349	17.566	319.024	4.78815	86.9599
	EPSP 7	5.30373	96.3237	13.4272	243.859	4.84487	87.99
	EPSP 8	3.23838	58.8138	13.4517	244.303	4.24074	77.0182
	EPSP 9	3.82554	69.4775	9.7843	177.697	3.34157	60.688
	EPSP 10	3.91458	71.0947	4.02952	73.1822	5.27502	95.8023
ANIMAL 2	EPSP 1	3.97051	127.233	13.9152	445.905	4.16379	133.426
	EPSP 2	3.48233	111.589	14.7013	471.095	3.90323	125.077
	EPSP 3	2.65201	84.982	14.4119	461.819	3.00513	96.2975
	EPSP 4	2.85506	91.4885	12.8965	413.262	3.54085	113.464
	EPSP 5	2.65352	85.0304	11.5183	369.098	3.59846	115.31
	EPSP 6	2.61565	83.8169	20.694	663.128	3.96829	127.162
	EPSP 7	2.76602	88.6355	21.3979	685.682	3.69474	118.396
	EPSP 8	3.35734	107.584	20.0425	642.25	5.45388	174.766
	EPSP 9	3.67299	117.699	21.4843	688.451	4.70041	150.622
	EPSP 10	3.18128	101.942	19.8874	637.28	4.21072	134.93
ANIMAL 3	EPSP 1	4.979	101.019	5.1051	103.577	3.57449	72.5229
	EPSP 2	4.17879	84.7837	14.9442	303.204	1.67998	34.0851
	EPSP 3	6.61083	134.127	10.7502	218.112	1.33834	27.1537
	EPSP 4	3.22761	65.4851	9.92385	201.345	9.75666	197.953
	EPSP 5	5.59046	113.425	10.4591	212.204	5.63759	114.381
	EPSP 6	3.29076	66.7664	7.96227	161.547	4.77907	96.9628
	EPSP 7	5.52973	112.193	17.1331	347.613	2.50194	50.7619
	EPSP 8	6.40456	129.942	8.67304	175.968	2.34754	47.6293
	EPSP 9	4.79479	97.2816	5.95637	120.849	5.30543	107.642
	EPSP 10	4.68117	94.9765	8.11042	164.553	1.87064	37.9534
ANIMAL 4	EPSP 1	2.78326	87.4378	8.67082	272.399	6.23062	195.739
	EPSP 2	3.267	102.635	14.3041	449.371	5.84155	183.516
	EPSP 3	3.60057	113.114	14.8991	468.064	5.8623	184.167
	EPSP 4	3.70849	116.504	14.616	459.17	6.26507	196.821
	EPSP 5	2.35582	74.0093	14.0398	441.068	5.96916	187.524
	EPSP 6	2.94858	92.6314	11.088	348.334	5.73761	180.25
	EPSP 7	3.28872	103.317	9.07087	284.967	3.94754	124.014
	EPSP 8	3.02265	94.9584	11.3499	356.564	4.27709	134.367
	EPSP 9	3.61765	113.65	9.71506	305.204	4.10134	128.846
	EPSP 10	3.2386	101.743	5.98346	187.974	3.97917	125.008
ANIMAL 5	EPSP 1	8.44771	88.6105	11.1751	117.218	6.95932	72.9983
	EPSP 2	7.82543	82.0833	11.5515	121.167	7.10616	74.5386
	EPSP 3	9.90952	103.944	16.3557	171.56	12.4896	131.008
	EPSP 4	8.20397	86.0539	10.2485	107.499	5.51915	57.892
	EPSP 5	7.5529	79.2246	12.5972	132.136	6.02435	63.1912
	EPSP 6	9.20327	96.5358	13.8313	145.08	9.71033	101.855
	EPSP 7	11.2419	117.919	15.8201	165.941	7.48033	78.4634
	EPSP 8	12.7552	133.793	8.69831	91.2392	11.1367	116.816
	EPSP 9	6.04289	63.3856	8.0461	84.3979	4.66959	48.9807
	EPSP 10	14.1525	148.449	8.32417	87.3147	11.6391	122.086
ANIMAL 6	EPSP 1	3.00568	122.569	3.66595	149.494	2.43433	99.2698
	EPSP 2	2.79024	113.783	2.12552	86.6767	3.08298	125.721
	EPSP 3	2.36754	96.546	3.0656	125.012	2.94242	119.989
	EPSP 4	2.64209	107.742	3.16241	128.96	2.7767	113.231
	EPSP 5	1.32105	53.8711	3.07884	125.552	3.19222	130.176
	EPSP 6	2.96748	121.011	2.9116	118.732	2.20232	89.8085
	EPSP 7	2.72294	111.039	6.30643	257.17	2.10864	85.9885
	EPSP 8	2.39027	97.4731	3.60168	146.873	1.80023	73.4118
	EPSP 9	2.60339	106.164	4.86867	198.54	2.14927	87.645
	EPSP 10	1.71171	69.802	4.3723	178.298	1.80781	73.7209
	Mean		100		274.371		107.035
	S.D.		25.8875		167.028		42.6866
	Friedman Repeated Measures Analysis of Variance on Ranks:
	χ2= 66.033 with 2 degrees of freedom. (P = <0.001)
	All Pairwise Multiple Comparison Procedures (Tukey Test):
	Comparison		q	P<0.05
	gabazine vs control		10.586	Yes
	gabazine vs washout		9.166	Yes
	washout vs control		1.42	No

## Sheet: Fig 4B 
		CONTROL		GABAZINE		WASHOUT
		Amplitude (mV)	Normalized Amplitude(%)	Amplitude (mV)	Normalized Amplitude(%)	Amplitude (mV)	Normalized Amplitude(%)
ANIMAL 1	EPSP 1	0.363409	45.74	12.464	1568.77	2.17403	273.63
	EPSP 2	0.985167	124	10.167	1279.67	2.23197	280.93
	EPSP 3	0.756336	95.2	9.79794	1233.21	1.60237	201.68
	EPSP 4	0.748031	94.15	8.2203	1034.64	0.955719	120.29
	EPSP 5	0.889813	112	6.70908	844.43	0.390146	49.11
	EPSP 6	1.2164	153.1	5.62421	707.89	0.944449	118.87
	EPSP 7	0.640069	80.56	6.70599	844.04	0.676772	85.18
	EPSP 8	0.723317	91.04	5.83484	734.4	1.11658	140.54
	EPSP 9	0.687696	86.56	4.36242	549.07	1.33888	168.52
	EPSP 10	0.934838	117.66	4.2192	531.05	1.00199	126.12
ANIMAL 2	EPSP 1	2.57198	150.2	4.80143	280.4	4.52229	264.1
	EPSP 2	1.83956	107.43	5.04248	294.47	2.52079	147.21
	EPSP 3	2.23179	130.33	5.87723	343.22	1.7412	101.68
	EPSP 4	2.21888	129.58	4.70639	274.85	2.15358	125.77
	EPSP 5	1.5573	90.94	6.14291	358.74	1.22629	71.61
	EPSP 6	0.615855	35.97	12.0637	704.51	0.964695	56.34
	EPSP 7	1.15967	67.72	6.93906	405.23	1.57584	92.03
	EPSP 8	1.043	60.91	2.61284	152.59	1.21532	70.97
	EPSP 9	2.68415	156.75	5.22748	305.28	2.26498	132.27
	EPSP 10	1.20149	70.17	3.9263	229.29	2.0367	118.94
ANIMAL 3	EPSP 1	1.26778	87.42	4.85718	334.94	2.21352	152.64
	EPSP 2	0.913533	62.99	10.206	703.78	1.53326	105.73
	EPSP 3	1.78847	123.33	9.06452	625.06	1.24643	85.95
	EPSP 4	0.85908	59.24	5.185	357.54	1.82118	125.58
	EPSP 5	1.2574	86.71	6.22828	429.49	1.66899	115.09
	EPSP 6	0.727735	50.18	3.94275	271.88	0.88132	60.77
	EPSP 7	1.85399	127.85	4.78597	330.03	1.50713	103.93
	EPSP 8	1.83844	126.77	3.48539	240.34	1.84462	127.2
	EPSP 9	2.31654	159.74	2.53007	174.47	0.997506	68.79
	EPSP 10	1.67877	115.76	2.83534	195.52	1.21642	83.88
ANIMAL 4	EPSP 1	1.48277	71.2	5.38731	258.67	3.21593	154.41
	EPSP 2	1.88031	90.28	5.45952	262.14	2.07842	99.8
	EPSP 3	1.61864	77.72	17.5166	841.06	2.09	100.35
	EPSP 4	2.99092	143.61	12.4209	596.39	6.8171	327.32
	EPSP 5	2.09483	100.58	7.50047	360.14	1.39615	67.04
	EPSP 6	2.20129	105.7	7.9808	383.2	4.87103	233.88
	EPSP 7	1.86026	89.32	10.4969	504.01	4.25393	204.25
	EPSP 8	1.72671	82.91	3.73261	179.22	3.91824	188.13
	EPSP 9	1.79893	86.38	7.74149	371.71	3.98813	191.49
	EPSP 10	3.17212	152.31	3.7163	178.44	3.45805	166.04
ANIMAL 5	EPSP 1	1.70012	111.08	8.83418	577.21	1.88534	123.19
	EPSP 2	0.410728	26.84	5.82674	380.71	1.06953	69.88
	EPSP 3	2.0055	131.04	5.99162	391.48	1.06207	69.39
	EPSP 4	2.11427	138.14	4.49334	293.59	1.39484	91.14
	EPSP 5	1.82491	119.24	2.96192	193.53	2.25276	147.19
	EPSP 6	1.76448	115.29	4.85713	317.36	1.08	70.57
	EPSP 7	1.79127	117.04	3.25783	212.86	1.03568	67.67
	EPSP 8	1.75814	114.87	2.97108	194.13	1.72006	112.39
	EPSP 9	0.578928	37.83	2.46286	160.92	2.96766	193.9
	EPSP 10	1.35657	88.64	3.61054	235.91	0.993987	64.95
ANIMAL 6	EPSP 1	1.49506	41.96	8.9749	251.88	2.21081	62.05
	EPSP 2	2.49739	70.09	10.1484	284.82	3.09268	86.8
	EPSP 3	2.05984	57.81	6.00529	168.54	2.90594	81.56
	EPSP 4	3.00639	84.37	11.8123	331.51	1.49819	42.05
	EPSP 5	7.28451	204.44	4.28307	120.2	2.40937	67.62
	EPSP 6	5.37534	150.86	4.23164	118.76	1.48263	41.61
	EPSP 7	4.699	131.88	5.68577	159.57	2.67575	75.09
	EPSP 8	2.62866	73.77	4.0459	113.55	2.55539	71.72
	EPSP 9	4.25953	119.54	3.97759	111.63	2.55135	71.6
	EPSP 10	2.3258	65.27	3.6132	101.4	2.93151	82.27
ANIMAL 7	EPSP 1	2.47517	107.55	3.13179	136.09	1.10641	48.08
	EPSP 2	1.14416	49.72	6.56916	285.45	1.13238	49.21
	EPSP 3	2.45945	106.87	9.05119	393.31	1.94817	84.65
	EPSP 4	2.12406	92.3	8.03057	348.96	1.53922	66.88
	EPSP 5	2.90079	126.05	5.71598	248.38	3.08339	133.98
	EPSP 6	3.0258	131.48	4.31551	187.52	1.67341	72.72
	EPSP 7	3.41756	148.51	2.86117	124.33	1.9604	85.19
	EPSP 8	1.69307	73.57	2.48122	107.82	1.10894	48.19
	EPSP 9	1.89361	82.28	2.17897	94.68	2.04387	88.81
	EPSP 10	1.87942	81.67	2.71667	118.05	1.59459	69.29
	Mean		100		386.256		113.539
	S.D.		35.1496		296.842		61.3666
	Friedman Repeated Measures Analysis of Variance on Ranks:
	χ2= 88.029 with 2 degrees of freedom. (P = <0.001)
	All Pairwise Multiple Comparison Procedures (Tukey Test):
	Comparison		q	P<0,05
	gabazine vs control		11.833	Yes
	gabazine vs washout		11.116	Yes
	washout vs control		0.717	No

## Sheet: Fig 5
	CONTROL			GABAZINE
	Number of MOB stimulations	Number of fictive locomotion	% of responses	Number of stimulations	Number of fictive locomotion	% of responses
ANIMAL 1	No fictive locomotion (not quantified)			Fictive locomotion (not quantified)
ANIMAL 2	No fictive locomotion (not quantified)			Fictive locomotion (not quantified)
ANIMAL 3	No fictive locomotion (not quantified)			Fictive locomotion (not quantified)
ANIMAL 4	No fictive locomotion (not quantified)			Fictive locomotion (not quantified)
ANIMAL 5	24	0	0	24	14	58.3333
ANIMAL 6	17	0	0	15	8	53.3333
ANIMAL 7	16	0	0	20	19	95
ANIMAL 8	22	0	0	16	9	56.25
ANIMAL 9	26	0	0	8	4	50
Total	105	0	0	83	54	65.0602
Mean			0			62.5833
S.D.			0			18.391

## Sheet: Fig 6C
		CONTROL		AP5/CNQX		WASHOUT
		Amplitude (mV)	Normalized Amplitude(%)	Amplitude (mV)	Normalized Amplitude(%)	Amplitude (mV)	Normalized Amplitude(%)
ANIMAL 1	EPSP 1	17.3914	123.49	3.00109	21.31	5.35434	38.02
	EPSP 2	9.05963	64.33	2.44061	17.33	4.36302	30.98
	EPSP 3	12.7345	90.43	3.24115	23.01	7.48588	53.16
	EPSP 4	15.5583	110.48	3.09893	22	5.84751	41.52
	EPSP 5	17.8884	127.02	2.79685	19.86	4.93457	35.04
	EPSP 6	13.9228	98.86	5.27595	37.46	7.5894	53.89
	EPSP 7	13.793	97.94	5.95043	42.25	5.81689	41.3
	EPSP 8	10.8045	76.72	7.88321	55.98	6.48269	46.03
	EPSP 9	15.1564	107.62	6.23157	44.25	5.40251	38.36
	EPSP 10	14.5196	103.1	8.86506	62.95	7.44409	52.86
ANIMAL 2	EPSP 1	8.19882	114.9	2.58502	36.23	5.27655	73.95
	EPSP 2	2.75709	38.64	3.97806	55.75	6.52907	91.5
	EPSP 3	5.98595	83.89	4.09644	57.41	5.77051	80.87
	EPSP 4	8.59485	120.45	2.37688	33.31	7.08297	99.26
	EPSP 5	8.29168	116.2	3.30398	46.3	5.7764	80.95
	EPSP 6	6.9428	97.3	4.75406	66.62	6.553	91.84
	EPSP 7	2.98862	41.88	3.8514	53.97	5.79146	81.16
	EPSP 8	9.39421	131.65	2.90476	40.71	7.06442	99
	EPSP 9	8.66099	121.38	4.85987	68.11	5.90455	82.75
	EPSP 10	9.54069	133.71	5.65074	79.19	5.39922	75.67
ANIMAL 3	EPSP 1	11.4926	75.45	1.55852	10.23	13.6266	89.46
	EPSP 2	12.9703	85.15	1.32438	8.69	11.5984	76.15
	EPSP 3	14.3487	94.2	1.21939	8.01	13.546	88.93
	EPSP 4	15.2359	100.03	1.69817	11.15	8.58504	56.36
	EPSP 5	15.9339	104.61	1.60349	10.53	8.85505	58.14
	EPSP 6	15.4047	101.14	1.92554	12.64	13.9715	91.73
	EPSP 7	18.2266	119.66	2.63037	17.27	17.6237	115.7
	EPSP 8	17.4252	114.4	2.13209	14	10.3027	67.64
	EPSP 9	16.1293	105.89	2.547	16.72	16.096	105.67
	EPSP 10	15.1508	99.47	3.26932	21.46	10.0995	66.31
ANIMAL 4	EPSP 1	8.14804	126.39	2.23131	34.61	10.3361	160.33
	EPSP 2	8.00934	124.24	1.21014	18.77	12.5141	194.12
	EPSP 3	6.92929	107.49	1.15926	17.98	13.6379	211.55
	EPSP 4	6.02044	93.39	2.72721	42.3	9.82453	152.4
	EPSP 5	9.6937	150.37	2.3447	36.37	9.74171	151.11
	EPSP 6	5.84071	90.6	4.59876	71.34	9.67369	150.06
	EPSP 7	6.27311	97.31	2.04249	31.68	11.2364	174.3
	EPSP 8	4.15547	64.46	1.68469	26.13	13.0884	203.03
	EPSP 9	4.94172	76.66	2.7348	42.42	10.1242	157.05
	EPSP 10	4.45422	69.09	6.91784	107.31	6.75543	104.79
ANIMAL 5	EPSP 1	6.63762	125.97	1.10582	20.99	3.38171	64.18
	EPSP 2	4.94695	93.89	0.92322	17.52	2.36945	44.97
	EPSP 3	5.84221	110.88	1.50389	28.54	3.53194	67.03
	EPSP 4	5.13589	97.47	0.894861	16.98	2.84717	54.04
	EPSP 5	5.56806	105.67	1.13557	21.55	2.33132	44.25
	EPSP 6	4.55738	86.49	1.48432	28.17	2.03932	38.7
	EPSP 7	4.75912	90.32	2.96323	56.24	3.07423	58.34
	EPSP 8	5.70003	108.18	1.72622	32.76	3.29349	62.51
	EPSP 9	4.2927	81.47	1.92657	36.56	3.8164	72.43
	EPSP 10	5.25075	99.65	2.92301	55.47	2.01175	38.18
	Mean		99.9996		35.1678		86.1514
	S.D.		22.1874		21.2672		46.8291
	Friedman Repeated Measures Analysis of Variance on Ranks:
	χ2= 55.840 with 2 degrees of freedom. (P = <0.001)
	All Pairwise Multiple Comparison Procedures (Tukey Test):
	Comparison		q	P<0.05
	control vs AP5/CNQX		10.465	Yes
	conrtrol vs washout		3.96	Yes
	washout vs AP5/CNQX		6.505	Yes

## Sheet: Fig 8C
		CONTROL		AP5/CNQX		WASHOUT
		Amplitude (mV)	Normalized Amplitude(%)	Amplitude (mV)	Normalized Amplitude(%)	Amplitude (mV)	Normalized Amplitude(%)
ANIMAL 1	EPSP 1	2.69345	100.33	1.94922	72.61	2.71096	100.98
	EPSP 2	2.48163	92.44	1.31796	49.09	2.72047	101.34
	EPSP 3	3.07917	114.7	2.00355	74.63	2.63212	98.04
	EPSP 4	2.78631	103.79	1.9126	71.24	3.37194	125.6
	EPSP 5	2.00746	74.78	1.84236	68.63	2.47172	92.07
	EPSP 6	3.02354	112.62	1.34257	50.01	2.97001	110.63
	EPSP 7	3.52063	131.14	1.97864	73.7	1.98474	73.93
	EPSP 8	2.28312	85.04	1.99435	74.29	2.82993	105.41
	EPSP 9	2.47873	92.33	2.17015	80.84	2.15274	80.19
	EPSP 10	2.49224	92.83	1.76392	65.7	2.91888	108.73
ANIMAL 2	EPSP 1	4.07885	73.96	3.9898	72.35	3.71624	67.39
	EPSP 2	6.43371	116.67	3.21255	58.26	6.7648	122.67
	EPSP 3	5.01439	90.93	1.84126	33.39	3.34973	60.74
	EPSP 4	5.70078	103.38	2.66433	48.31	4.3351	78.61
	EPSP 5	6.32424	114.68	1.99695	36.21	5.50447	99.82
	EPSP 6	5.63945	102.26	3.54964	64.37	3.36164	60.96
	EPSP 7	5.47345	99.25	3.87643	70.29	5.36249	97.24
	EPSP 8	5.96944	108.25	3.16662	57.42	6.23179	113.01
	EPSP 9	4.66299	84.56	3.26018	59.12	3.6489	66.17
	EPSP 10	5.84867	106.06	3.85582	69.92	7.41727	134.5
ANIMAL 3	EPSP 1	3.59067	66.2	1.91881	35.38	3.92136	72.3
	EPSP 2	6.15785	113.53	1.74951	32.26	6.14664	113.33
	EPSP 3	4.73353	87.27	1.96923	36.31	4.48048	82.61
	EPSP 4	4.67259	86.15	1.71679	31.65	3.67552	67.77
	EPSP 5	5.64485	104.07	3.18043	58.64	4.30518	79.38
	EPSP 6	10.3032	189.96	2.46112	45.38	4.08796	75.37
	EPSP 7	4.76975	87.94	3.36894	62.11	3.49942	64.52
	EPSP 8	5.52168	101.8	3.09578	57.08	5.81395	107.19
	EPSP 9	5.15407	95.03	2.22438	41.01	6.0713	111.94
	EPSP 10	3.69013	68.04	2.93439	54.1	4.01101	73.95
ANIMAL 4	EPSP 1	6.48964	67.99	2.98562	31.28	8.27747	86.72
	EPSP 2	8.8622	92.85	2.47603	25.94	7.51443	78.73
	EPSP 3	9.60723	100.66	2.7796	29.12	6.4143	67.2
	EPSP 4	9.01429	94.44	3.02374	31.68	7.53554	78.95
	EPSP 5	11.501	120.5	3.4772	36.43	5.45184	57.12
	EPSP 6	10.7517	112.65	4.8556	50.87	6.2409	65.39
	EPSP 7	12.5952	131.96	3.80589	39.87	5.79274	60.69
	EPSP 8	8.12828	85.16	3.50042	36.67	5.8977	61.79
	EPSP 9	9.16278	96	5.19219	54.4	5.0382	52.79
	EPSP 10	9.33398	97.79	5.13636	53.81	4.79336	50.22
ANIMAL 5	EPSP 1	3.094	58.48	3.38422	63.97	5.24771	99.19
	EPSP 2	4.46638	84.42	1.70737	32.27	4.92909	93.17
	EPSP 3	7.08655	133.95	2.40503	45.46	5.64787	106.75
	EPSP 4	5.91152	111.74	0.488888	9.24	5.32997	100.75
	EPSP 5	1.20342	22.75	0.826299	15.62	6.87232	129.9
	EPSP 6	3.26205	61.66	0.409865	7.75	4.98235	94.17
	EPSP 7	7.36383	139.19	5.23326	98.92	3.12714	59.11
	EPSP 8	7.40678	140	4.50155	85.09	7.29148	137.82
	EPSP 9	8.49985	160.66	3.27589	61.92	5.65192	106.83
	EPSP 10	4.61109	87.16	2.82965	53.48	6.0735	114.8
	Mean		100		51.3618		88.9696
	S.D.		26.9577		19.6622		23.1585
	Friedman Repeated Measures Analysis of Variance on Ranks:
	χ2= 58.360 with 2 degrees of freedom. (P = <0.001)
	All Pairwise Multiple Comparison Procedures (Tukey Test):
	Comparison		q	P<0.05
	control vs AP5/CNQX		10.324	Yes
	conrtrol vs washout		2.404	No
	washout vs AP5/CNQX		7.92	Yes

## Sheet: Fig 9C
		CONTROL		AP5/CNQX		WASHOUT
		Amplitude (mV)	Normalized Amplitude(%)	Amplitude (mV)	Normalized Amplitude(%)	Amplitude (mV)	Normalized Amplitude(%)
ANIMAL 1	EPSP 1	6.95941	84.67	2.15714	26.24	7.33493	89.24
	EPSP 2	8.78956	106.93	4.8573	59.09	6.80972	82.85
	EPSP 3	10.0898	122.75	4.79646	58.35	6.38668	77.7
	EPSP 4	7.51363	91.41	6.09581	74.16	6.60821	80.4
	EPSP 5	7.55625	91.93	4.04683	49.23	7.05246	85.8
	EPSP 6	12.0179	146.21	5.3811	65.47	6.76049	82.25
	EPSP 7	8.39443	102.13	4.93094	59.99	10.7254	130.49
	EPSP 8	6.83614	83.17	4.62857	56.31	11.0832	134.84
	EPSP 9	7.10019	86.38	4.63097	56.34	7.99581	97.28
	EPSP 10	6.9388	84.42	5.09584	62	10.3948	126.46
ANIMAL 2	EPSP 1	4.85039	74.89	1.86768	28.84	3.02704	46.74
	EPSP 2	5.93272	91.6	1.3799	21.31	9.03971	139.58
	EPSP 3	6.40459	98.89	2.0833	32.17	6.39458	98.74
	EPSP 4	8.73703	134.91	1.7316	26.74	6.93109	107.02
	EPSP 5	7.25008	111.95	1.34437	20.76	4.42455	68.32
	EPSP 6	6.70776	103.57	1.29975	20.07	6.96101	107.48
	EPSP 7	3.56815	55.09	1.13846	17.58	3.92816	60.65
	EPSP 8	4.09586	63.24	0.97306	15.02	6.95451	107.38
	EPSP 9	11.3057	174.57	2.15994	33.35	7.71014	119.05
	EPSP 10	5.9119	91.28	1.736	26.8	4.65668	71.9
ANIMAL 3	EPSP 1	3.43363	115.72	1.66022	55.95	3.49133	117.67
	EPSP 2	2.94677	99.32	1.50388	50.69	2.75345	92.8
	EPSP 3	2.67564	90.18	1.63791	55.2	3.81854	128.7
	EPSP 4	2.35804	79.47	1.92169	64.77	2.68656	90.55
	EPSP 5	2.67413	90.13	1.50114	50.59	2.7579	92.95
	EPSP 6	3.22516	108.7	2.0827	70.19	3.71637	125.25
	EPSP 7	3.15665	106.39	2.05157	69.14	2.87603	96.93
	EPSP 8	3.11694	105.05	1.62666	54.82	2.6235	88.42
	EPSP 9	2.69353	90.78	1.9735	66.51	3.23416	109
	EPSP 10	3.39018	114.26	2.86034	96.4	2.70697	91.23
ANIMAL 4	EPSP 1	5.63555	94.59	4.50336	75.59	8.43033	141.51
	EPSP 2	6.60402	110.85	2.34328	39.33	6.63485	111.37
	EPSP 3	6.12625	102.83	2.1236	35.65	7.49995	125.89
	EPSP 4	5.37786	90.27	1.59045	26.7	11.5165	193.31
	EPSP 5	5.53702	92.94	2.17887	36.57	6.76369	113.53
	EPSP 6	6.48226	108.81	1.56509	26.27	12.0515	202.29
	EPSP 7	4.60047	77.22	3.3346	55.97	6.42931	107.92
	EPSP 8	5.49781	92.28	3.47638	58.35	9.74794	163.62
	EPSP 9	7.57321	127.12	2.5173	42.25	10.5427	176.96
	EPSP 10	6.14141	103.09	3.40463	57.15	11.7038	196.45
ANIMAL 5	EPSP 1	2.6046	53.69	5.20019	107.19	7.15392	147.46
	EPSP 2	6.21028	128.01	5.14236	105.99	7.17583	147.91
	EPSP 3	5.59562	115.34	2.33354	48.1	9.86748	203.39
	EPSP 4	6.2485	128.79	2.49724	51.47	6.57048	135.43
	EPSP 5	3.57866	73.76	3.57616	73.71	8.43866	173.94
	EPSP 6	3.52993	72.76	3.73135	76.91	5.86248	120.84
	EPSP 7	4.509	92.94	1.65245	34.06	5.83866	120.35
	EPSP 8	5.45984	112.54	4.59215	94.65	5.93092	122.25
	EPSP 9	5.24922	108.2	3.77447	77.8	5.29975	109.24
	EPSP 10	5.52958	113.98	3.10519	64	6.0732	125.18
ANIMAL 6	EPSP 1	8.90355	132.6	5.4298	80.87	7.26894	108.26
	EPSP 2	9.16154	136.44	4.64777	69.22	12.1696	181.24
	EPSP 3	6.24145	92.95	5.06036	75.36	8.49904	126.58
	EPSP 4	4.78894	71.32	3.75599	55.94	9.42892	140.43
	EPSP 5	5.7757	86.02	4.45061	66.28	6.19062	92.2
	EPSP 6	6.55067	97.56	4.19475	62.47	5.12423	76.32
	EPSP 7	4.96557	73.95	5.0641	75.42	5.36301	79.87
	EPSP 8	8.13	121.08	3.17878	47.34	6.35119	94.59
	EPSP 9	7.92891	118.09	3.4592	51.52	6.87868	102.44
	EPSP 10	4.6989	69.98	4.40251	65.57	6.73266	100.27
	Mean		99.9998		54.6963		116.478
	S.D.		22.3894		21.6783		35.4646
	One Way Repeated Measures Analysis of Variance:
	F= 90.561 with 2 degrees of freedom. (P = <0.001)
	All Pairwise Multiple Comparison Procedures (Holm-Sidak method):
	Comparison		t	Unadjusted P
	washout vs AP5/CNQX		12.995	<0.001
	conrtrol vs AP5/CNQX		9.529	<0.001
	washout vs control		3.466	<0.001

## Sheet: Fig 10A
	LPAL NEURON COUNTS
	PT-projecting neuron count						MLR-projecting neuron count
	Animal 1 (#86)	Animal 2 (#94)	Animal 3 (#72)	Animal 4 (#59)	Animal 5 (#12)	Animal 6 (#31)	Animal 1 (#74)	Animal 2 (#104)	Animal 3 (#85)	Animal 4 (#97)	Animal 5 (#32)
Left	522	736	516	1407	671	na	36	67	57	165	na
Right	510	808	515	959	na	868	51	na	65	212	89
					Mean (total)	751.2				Mean	92.75
					S.D.	282.569				S.D.	62.2547

## Sheet: Fig 10B
	SIZE (µm) OF LPAL NEURONS
	PT-projecting neurons			MLR-projecting neurons
neuron	Animal 1 (#86)	Animal 2 (#94)	Animal 3 (#99)	Animal 1 (#85)	Animal 2 (#93)	Animal 3 (#104)			PT-projecting neurons	MLR-projecting neurons
1	15.3018	19.5985	22.5574	13.1623	15.4425	17.5317		Mean Size (µm)	16.3112	15.3735
2	11.7392	15.8496	17.8799	17.8	17.4997	13.0886		S.D.	2.9532	2.42561
3	16.1537	18.878	13.3698	21.6044	15.0074	14.2766
4	15.6856	15.0582	17.6303	15.769	16.4336	13.4685
5	13.1207	17.9056	17.5695	15.7496	18.5595	14.0934
6	21.1666	17.0663	15.4061	12.5966	15.6555	16.0127
7	16.1836	12.5195	16.5909	13.4268	16.2934	11.919
8	16.9201	11.8805	16.4924	14.0027	15.1762	17.3447
9	17.4385	16.3808	23.049	15.6717	20.1016	17.3682
10	12.6742	20.3034	16.2809	13.1042	15.2298	17.584
11	14.0408	21.5311	18.1318	12.7574	15.7948	11.8289
12	15.0726	14.1367	13.1003	11.0816	17.6591	19.9872
13	12.1697	19.6685	13.5815	19.2496	12.5926	15.587
14	19.2025	14.8091	14.1367	15.0887	17.9794	16.4769
15	15.2841	22.1563	15.3564	17.7426	13.1236	18.8996
16	14.3478	15.4557	14.0934	15.4094	19.0927	10.7074
17	12.928	16.4336	12.7574	14.1403	14.1763	15.4458
18	16.4181	15.4194	18.2829	19.2866	11.8504	12.4337
19	17.584	14.7574	17.6591	13.7308	15.4425	10.9707
20	17.7857	17.418	20.5825	14.5733	17.9936	14.0934
21	13.4002	15.3398	19.8568	16.4336	14.3974	11.8117
22	12.2354	15.7948	12.6289	12.0212	13.2434	17.6303
23	9.91168	16.5909	15.1661	16.1552	17.28	15.6555
24	19.5151	19.4837	15.8528	12.0846	15.0074	14.716
25	15.9745	17.1616	14.0608	18.0699	15.9904	13.9187
26	19.154	22.5935	19.1034	14.1403	16.2182	13.5289
27	17.209	25.9838	17.6591	14.0354	13.0925	14.1042
28	11.5323	17.4268	15.0345	16.9194	16	15.2599
29	14.4539	13.2164	16.1426	18.7371	13.2895	21.1395
30	12.833	15.004	14.7402	18.4522	11.8504	16.259
N	30	30	30	30	30	30
Min	9.91168	11.8805	12.6289	11.0816	11.8504	10.7074
Max	21.1666	25.9838	23.049	21.6044	20.1016	21.1395
Mean	15.2479	17.1941	16.4918	15.4332	15.5824	15.1047
S.D.	2.71084	3.16959	2.71314	2.57387	2.11892	2.61118

[truncated: 4 more sheets: S1 Fig, S3 Fig, S4C Fig, S4D Fig]
